# Supplementary material for: Unique MicroRNA and mRNA Interactions in EGFR-Mutated Lung Adenocarcinoma
Source: J Clin Med. 2018 Nov 6;7(11):419. doi: 10.3390/jcm7110419 (PMC6262391; doi:10.3390/jcm7110419)
Supplement: Supplementary file 1 [file jcm-07-00419-s001.zip]

Archive with 1 entries (1 files):
- jcm-375544-SI.xlsx
