# Supplementary material for: Unique MicroRNA and mRNA Interactions in EGFR-Mutated Lung Adenocarcinoma
Source: J Clin Med. 2018 Nov 6;7(11):419. doi: 10.3390/jcm7110419 (PMC6262391; doi:10.3390/jcm7110419)
Supplement: Supplementary file 1 [file jcm-07-00419-s001.zip › jcm-375544-SI.xlsx]

## Sheet: Supp.Table S1
Table S1. Pathway mapping of differentially expressed miRNAs
KEGG pathway	P value	N of miRNAs
Hippo signaling pathway	2.38e-08	18
Pathways in cancer	4.33e-05	18
FoxO signaling pathway	2.38e-08	17
Signaling pathways regulating pluripotency of stem cells	3.84e-07	17
PI3K-Akt signaling pathway	0.000243656	17
Chronic myeloid leukemia	0.000442783	17
Glioma	0.000911074	17
T cell receptor signaling pathway	0.00142383	17
Regulation of actin cytoskeleton	0.00170119	17
Neurotrophin signaling pathway	0.00279911	17
Prolactin signaling pathway	0.00325697	17
Viral carcinogenesis	0.00325697	17
MAPK signaling pathway	0.00350493	17
Non-small cell lung cancer	0.00375185	17
Thyroid hormone signaling pathway	0.00378729	17
cAMP signaling pathway	0.00494936	17
Melanoma	0.00701021	17
cGMP-PKG signaling pathway	0.00740135	17
Dorso-ventral axis formation	0.0199188	17
Wnt signaling pathway	0.025863	17
B cell receptor signaling pathway	0.0280401	17
Ubiquitin mediated proteolysis	0.0281542	17
TGF-beta signaling pathway	8.42e-08	16
Proteoglycans in cancer	1.36e-07	16
Transcriptional misregulation in cancer	3.26e-07	16
Pancreatic cancer	3.34e-05	16
Ras signaling pathway	8.22e-05	16
ErbB signaling pathway	0.000111648	16
GABAergic synapse	0.000359402	16
Focal adhesion	0.000883745	16
Hepatitis B	0.00098468	16
Rap1 signaling pathway	0.00378729	16
Gap junction	0.00378729	16
Small cell lung cancer	0.00494936	16
Long-term depression	0.00504073	16
Acute myeloid leukemia	0.00616849	16
Morphine addiction	0.00740135	16
Prostate cancer	0.00944794	16
Choline metabolism in cancer	0.0313666	16
p53 signaling pathway	0.0379101	16
Axon guidance	7.44e-06	15
Renal cell carcinoma	1.29e-05	15
Adherens junction	0.000316409	15
N-Glycan biosynthesis	0.000911074	15
mTOR signaling pathway	0.00462678	15
Bacterial invasion of epithelial cells	0.00637102	15
Phosphatidylinositol signaling system	0.0106012	15
Mucin type O-Glycan biosynthesis	0.00121431	14
Hedgehog signaling pathway	0.0379101	12
Glycosaminoglycan biosynthesis - keratan sulfate	2.83e-05	6
Biotin metabolism	0.00256973	2

## Sheet: Supp. Table S2
Table S2. The 431 mRNAs that were significant differentially expressed between EGFR-mutated and EGFR-wild tumors
mRNA	FC	FDR	Type
ABCA4	2.17494	0.000365	Up
ABCC4	1.51952	8.44e-05	Up
ABCC6	1.84613	3.01e-05	Up
ABCC6P1	1.73593	0.000167	Up
ACOXL	1.7122	0.00146	Up
ADM	-1.77725	0.00486	Down
AIM2	-1.55518	0.0305	Down
AKR1B1	-1.57889	0.00283	Down
AKR1B10	-3.40873	0.00014	Down
AKR1B15	-2.43138	0.00053	Down
AKR1C1	-1.77247	0.0109	Down
AKR1C3	-1.70931	0.0173	Down
ALB	2.46709	0.00186	Up
ALDH6A1	1.50027	5.16e-06	Up
ALK	-2.82874	2.95e-05	Down
ALOX15B	1.83588	0.00739	Up
ANGPTL4	-2.20579	0.0061	Down
ANXA10	-1.93327	0.0122	Down
AOC1	-1.60552	0.00621	Down
APOD	1.53584	0.0388	Up
APOH	3.24198	1.4e-07	Up
ARHGEF35	1.51419	0.00403	Up
ARNTL2	-1.54051	0.0047	Down
ASRGL1	1.59809	0.000179	Up
ATP13A4	3.09919	1.86e-08	Up
ATP6V0A4	1.71095	0.0278	Up
ATP9A	1.69328	3.65e-07	Up
B3GAT1	1.79109	0.00496	Up
B3GNT8	1.68293	0.00103	Up
BAMBI	1.59591	0.0344	Up
BEX2	1.7346	0.000136	Up
BIRC3	-1.59183	0.00409	Down
BLID	-1.75395	0.000573	Down
BMP3	1.74945	0.00524	Up
BPIFA1	-2.82933	0.0479	Down
BRAF	1.59945	2.28e-06	Up
BTBD9	1.55075	3.6e-05	Up
C12orf5	-1.53613	5.8e-06	Down
C15orf48	-2.25719	0.000486	Down
C16orf89	3.65515	6.61e-06	Up
C17orf107	1.5295	0.000351	Up
C1orf116	1.87994	0.00402	Up
C1orf233	2.50779	1.74e-08	Up
C1orf53	1.68572	0.00046	Up
C2CD4A	-1.84472	0.0173	Down
C5	1.53012	0.0282	Up
CA10	2.75416	2.31e-10	Up
CA12	-1.5546	0.0217	Down
CA9	-1.57895	0.0164	Down
CACNB4	1.51031	0.00261	Up
CAMP	-1.54611	0.0407	Down
CAPN8	1.63358	0.0416	Up
CATSPERB	-1.51657	0.036	Down
CBLC	-1.59414	0.00158	Down
CCND2	-1.52025	0.0114	Down
CD163L1	-1.56207	0.000231	Down
CDCA2	-1.50738	0.0171	Down
CDCA7L	1.59466	7.64e-07	Up
CDK6	-1.56287	0.000608	Down
CDKL2	1.92014	1.04e-05	Up
CEBPA	1.5587	0.0121	Up
CECR2	1.64501	2.31e-10	Up
CFAP45	1.80641	0.00186	Up
CFAP70	1.55622	0.0198	Up
CHADL	1.71269	4.23e-06	Up
CHI3L1	-1.79515	0.0489	Down
CHIA	2.08327	0.00192	Up
CIT	2.39643	2.61e-06	Up
CKB	1.7424	0.00152	Up
CKMT1A	-2.09122	0.000857	Down
CLDN10	-1.74421	0.000964	Down
CLDN2	2.16197	0.043	Up
CLDN3	2.05149	0.00145	Up
CLIC6	2.18687	0.00095	Up
CLUHP3	1.74974	1.95e-07	Up
COL21A1	1.64492	0.00609	Up
COL4A3	1.53496	0.00188	Up
COL4A4	1.64354	0.0043	Up
COL7A1	-1.53246	0.0203	Down
COLCA1	1.85957	0.000596	Up
CPA6	1.52808	0.00935	Up
CPAMD8	1.5816	0.000136	Up
CPD	-1.63852	0.00157	Down
CPS1	-1.93076	0.0271	Down
CRYM	2.10374	0.00683	Up
CTF1	1.52196	0.00124	Up
CTSE	-1.99058	0.028	Down
CTSH	1.59854	0.0047	Up
CXCL17	1.69452	0.0274	Up
CYMP	1.55492	0.0196	Up
CYP24A1	-2.0456	0.00107	Down
CYP2B6	1.66875	0.00592	Up
CYP2C9	-1.78999	0.00211	Down
CYP4Z1	1.52147	0.00118	Up
CYS1	2.12605	0.000361	Up
CYTH3	1.56797	7.03e-05	Up
DAAM2	1.57147	0.000167	Up
DAPK2	1.58191	0.000892	Up
DDIT4	-2.2112	5.17e-05	Down
DDX21	-1.6054	2.41e-08	Down
DEFB1	-2.55029	0.000258	Down
DHDH	1.53673	0.000721	Up
DISP1	1.5436	7.27e-05	Up
DKK1	-1.71984	0.0168	Down
DLX4	1.6059	0.000406	Up
DMRTA2	1.88731	0.0305	Up
DNALI1	1.56454	0.00761	Up
DOK4	1.52149	0.00308	Up
DPP4	1.92893	0.00229	Up
DUSP4	-1.83052	0.000179	Down
EBF4	1.58061	6.61e-05	Up
ECM1	2.00913	0.000556	Up
EEF1A2	2.38451	0.0138	Up
EEF2	-1.52013	0.000583	Down
EFNA1	1.78311	7.6e-05	Up
EGFR	1.88091	1.78e-11	Up
EGLN3	-1.98978	3.44e-05	Down
ELFN2	1.69341	0.00224	Up
EMR2	-1.94235	4.83e-07	Down
ENPP3	1.53727	0.0422	Up
EPN3	-1.52916	0.0195	Down
ERV3-1	1.57625	0.0118	Up
EXPH5	1.63078	6.72e-05	Up
F11	2.19818	0.000121	Up
F3	-2.18252	5.38e-05	Down
FABP3	1.64345	0.00255	Up
FAM149A	1.50351	0.000762	Up
FAM184A	1.93267	5.14e-07	Up
FAM20A	-1.53843	0.00113	Down
FAM69B	2.09632	1.24e-05	Up
FGFR3	1.56139	0.00341	Up
FGGY	1.61862	0.000165	Up
FHL2	-1.66606	0.000318	Down
FMO5	2.01699	0.000923	Up
FOXA2	2.2972	4.88e-05	Up
FOXJ1	2.16073	0.000984	Up
FOXM1	-1.59913	0.00887	Down
FOXQ1	1.89762	0.00784	Up
FPR1	-1.59329	0.00364	Down
FST	-1.56275	0.0108	Down
FUT2	-1.74192	0.0052	Down
FZD10	-1.86846	0.00241	Down
FZD9	1.66031	4.27e-06	Up
GAL	-1.51715	0.017	Down
GAL3ST1	1.61246	0.00352	Up
GALNT10	1.50574	0.00715	Up
GALNT14	-1.87522	0.0311	Down
GFRA3	2.84524	1.58e-07	Up
GGT1	1.56053	2.29e-07	Up
GGT3P	1.68959	6.61e-06	Up
GGT8P	1.51409	0.0034	Up
GGTLC1	2.7748	1.47e-08	Up
GGTLC2	2.14664	9e-09	Up
GJB3	-1.71276	9.91e-05	Down
GLS	1.64447	0.00026	Up
GLS2	1.58023	6.83e-06	Up
GMPPB	-1.51395	0.000361	Down
GP1BB	1.67308	0.00113	Up
GPR116	1.9783	0.00015	Up
GPR160	1.78238	0.000143	Up
GPR98	1.64467	0.00665	Up
GPX2	-1.75423	0.0416	Down
GRB14	2.58864	1.32e-05	Up
GSAP	1.55529	6.08e-06	Up
GUCY1B2	1.79222	0.0087	Up
GUSB	1.5284	2.97e-07	Up
GZMA	-1.5643	0.00779	Down
GZMB	-1.62449	0.00797	Down
HAS3	1.77528	5.14e-07	Up
HCAR3	-1.69673	0.0169	Down
HHLA2	1.91599	0.00243	Up
HIST2H2AA4	-1.50513	0.0148	Down
HLF	1.69187	0.0217	Up
HMOX1	-1.62703	0.000171	Down
HORMAD1	2.05809	0.00423	Up
HOXD1	2.07367	0.000248	Up
HP	-4.21033	0.00167	Down
HPR	-4.64916	0.000608	Down
HSD11B2	1.74791	0.000172	Up
HSD17B6	2.0733	0.00271	Up
ICAM1	1.64598	0.000227	Up
ICAM4	2.47341	1.62e-05	Up
ICAM5	1.67446	0.000426	Up
ID1	-1.65743	0.0164	Down
IER5L	-1.50011	4.35e-06	Down
IGF2	1.50338	0.0495	Up
IGF2BP3	1.96728	0.00921	Up
IGFALS	1.61782	0.00571	Up
IL20RB	-1.64412	0.0174	Down
IL2RB	-1.53501	0.002	Down
IL33	-1.56848	0.0383	Down
IL6R	1.68192	6.67e-05	Up
IRAK2	-1.57033	0.000907	Down
KCNE3	-1.69824	0.00103	Down
KCNK5	1.81626	0.00704	Up
KIAA0101	-1.69085	0.0107	Down
KIAA0319L	1.64658	2.08e-10	Up
KIAA0408	1.659	0.0121	Up
KIF25	1.88432	8.6e-06	Up
KLHDC8A	1.61206	0.000447	Up
KLK8	-1.84298	0.0496	Down
KRT14	-2.04578	0.0205	Down
KRT16	-1.96349	0.000741	Down
KRT16P2	-2.32168	0.00113	Down
KRT6A	-3.54774	0.000243	Down
KRT6B	-1.91394	0.00901	Down
KRT6C	-1.83498	0.00322	Down
KYNU	-1.69566	0.000298	Down
LCT	1.82862	5.56e-09	Up
LDHA	-1.50625	0.00226	Down
LDOC1	1.56941	0.00755	Up
LGSN	1.97761	0.0257	Up
LHFPL3-AS2	2.88652	4.88e-05	Up
LHFPL4	1.64417	0.0115	Up
LIPH	1.91688	8.44e-05	Up
LOXL2	-1.67645	0.00292	Down
LOXL4	-1.77689	0.00963	Down
LRRC20	1.63164	0.000159	Up
LRRC31	2.19114	3.75e-06	Up
LRRC36	2.4906	0.00196	Up
LRRC75B	2.34732	2.77e-13	Up
LTF	-2.64765	0.00565	Down
LY6D	-3.16198	0.00708	Down
MACC1	1.82594	0.00122	Up
MALL	2.36333	4.77e-06	Up
MEGF11	1.50433	4.88e-05	Up
MEGF6	1.88146	1.58e-07	Up
MESP1	1.79945	0.00645	Up
MESP2	2.44664	2.27e-07	Up
MFSD6L	1.76382	0.000949	Up
MISP	-1.53156	0.00898	Down
MLLT4	1.56361	2.88e-07	Up
MMP12	-1.75239	0.0407	Down
MMP15	1.80441	2.36e-05	Up
MMP24	1.80635	0.00396	Up
MS4A15	2.23462	0.0321	Up
MST1	2.16217	1.03e-06	Up
MST1L	1.88585	1.48e-05	Up
MTHFD2	-1.745	0.000114	Down
MUC1	1.65544	0.00114	Up
MUC21	3.66217	0.000343	Up
MUC4	-1.65862	0.00108	Down
MUC5B	-2.69986	0.00294	Down
MXRA8	1.52108	0.00921	Up
MYBPHL	3.43748	6e-09	Up
MYEOV	-1.73456	0.00124	Down
MYH11	1.91169	0.00532	Up
MYO6	1.69308	2.61e-06	Up
MYOZ1	1.7093	4.83e-07	Up
NAPSA	2.12897	0.00968	Up
NCMAP	1.72953	0.00242	Up
NELL1	1.55031	0.00156	Up
NFIX	1.64086	0.00017	Up
NKX2-1	2.30046	0.000141	Up
NLGN4X	-1.51006	0.0112	Down
NNMT	-1.74796	0.000827	Down
NR0B2	1.81624	0.00483	Up
NRIP3	1.57475	4.3e-05	Up
NT5M	1.53402	0.000772	Up
OAS1	-1.53017	0.00354	Down
OCLN	1.67726	0.000114	Up
OIP5	-1.56874	0.00858	Down
OLFM4	-2.7146	0.00818	Down
OPHN1	1.65652	1e-05	Up
P2RY6	-1.61676	0.0329	Down
P3H2	1.75421	0.0182	Up
PABPC1L	1.56842	0.000337	Up
PALM3	1.53859	0.0469	Up
PAX7	-1.56005	0.0233	Down
PBK	-1.58117	0.0232	Down
PCP2	1.52639	0.00142	Up
PCP4	-1.90873	0.0238	Down
PERM1	1.56589	0.000171	Up
PFKP	-1.67579	0.00132	Down
PFN4	1.52444	2.07e-05	Up
PGAM2	1.5883	0.000104	Up
PI3	-1.84641	0.00682	Down
PIGR	3.01141	0.000338	Up
PIP	-2.43373	0.0176	Down
PITX1	-1.82198	0.0138	Down
PKP2	-1.78958	3.08e-05	Down
PLA2G1B	3.35046	5.79e-05	Up
PLCE1	1.6076	0.00103	Up
PLCH1	1.53332	9.89e-05	Up
PLEKHA6	1.54968	0.00474	Up
PLP2	-1.6303	0.000136	Down
PNMAL1	2.28276	0.000267	Up
PODXL2	1.72925	8.99e-05	Up
PON3	2.00759	6.19e-05	Up
PPFIBP2	1.5029	1.58e-05	Up
PPP1R3C	1.53341	0.0123	Up
PRR5-ARHGAP8	1.64526	0.000103	Up
PRSS1	-1.51275	0.017	Down
PRSS3	-2.04756	0.000941	Down
PRSS3P2	-3.24756	0.000185	Down
PRSS45	2.16139	2.27e-07	Up
PRSS50	1.62555	1.62e-05	Up
PRSS8	1.67252	0.00388	Up
PSPH	1.51669	0.0144	Up
PTGS2	-1.68024	0.0118	Down
PTPN13	1.73596	0.000703	Up
PXMP4	1.50525	0.000429	Up
QPRT	1.77812	0.00721	Up
RAD51	-1.58093	0.00664	Down
RB1	-1.57742	1.11e-05	Down
RCAN2	2.14484	2.83e-06	Up
RGL3	1.58666	6.55e-05	Up
RGS11	1.50697	0.00755	Up
RGS16	1.52073	0.00625	Up
RHOV	-2.7738	4.91e-05	Down
RIBC2	1.54077	0.0119	Up
RIMKLA	1.66405	0.00168	Up
RNASE1	2.19613	1.21e-05	Up
RNF183	-1.80929	0.00177	Down
RNF212	1.53141	0.000169	Up
RNF43	1.54215	0.00327	Up
ROS1	1.93214	0.000575	Up
RPL22L1	-1.61875	4.13e-06	Down
S100A8	-2.15147	0.00339	Down
S100A9	-2.50051	0.00091	Down
S100P	-3.38469	0.00524	Down
SAA1	-2.64456	0.00803	Down
SAA2	-1.90644	0.0152	Down
SALL2	1.84177	5.1e-06	Up
SALL4	2.12002	6.37e-05	Up
SBK1	1.92582	0.000851	Up
SCD	-1.5334	0.00221	Down
SCGB3A1	2.02491	0.00631	Up
SCTR	1.57925	0.0105	Up
SCUBE2	2.38147	2.67e-08	Up
SCUBE3	1.57414	6.06e-06	Up
SDCBP2	-2.12121	1.33e-05	Down
SELENBP1	2.0184	0.000334	Up
SEMA4B	-1.52379	0.000361	Down
SERPINA3	-3.88655	1.49e-07	Down
SERPINB5	-2.00027	0.0107	Down
SERPINB9	-1.58267	0.000486	Down
SFTA2	2.3544	0.000357	Up
SFTA3	2.46173	0.000121	Up
SLC1A7	2.06227	0.000163	Up
SLC22A18	1.51101	0.0104	Up
SLC25A29	1.6525	4.18e-05	Up
SLC27A2	-1.66242	0.00241	Down
SLC2A1	-2.08656	0.000647	Down
SLC2A4RG	1.56855	4.17e-06	Up
SLC30A3	2.12144	1.95e-07	Up
SLC34A2	1.83653	0.0079	Up
SLC35C1	-1.51625	0.000681	Down
SLC41A1	1.67299	1.95e-07	Up
SLC4A5	1.6955	2.75e-05	Up
SLC50A1	1.64694	0.000364	Up
SLC52A1	2.35759	2.97e-07	Up
SLC7A1	-1.72414	5.14e-07	Down
SLC7A11	-1.99919	0.00118	Down
SLCO4A1	-2.12145	0.000147	Down
SLFNL1	1.59352	0.00043	Up
SMIM1	2.05253	1.4e-06	Up
SMOX	-1.80611	6.47e-05	Down
SNX25	1.52416	0.00269	Up
SOCS3	-1.54254	0.0216	Down
SOGA3	1.80901	0.00721	Up
SPRR2C	-1.6045	0.0143	Down
SPRR2E	-1.72278	0.0177	Down
SRPK3	1.54742	0.00447	Up
ST3GAL5	1.53304	0.00449	Up
STAB1	-1.53369	0.000658	Down
STEAP1	-1.99601	0.000757	Down
STEAP4	2.20017	7.54e-05	Up
STK31	1.78849	1.6e-05	Up
STK32A	1.50542	0.0355	Up
SULF2	-1.64692	0.00257	Down
SUSD2	3.00708	6.09e-05	Up
TAS1R1	1.50749	0.00264	Up
TBXT	1.63246	2.54e-10	Up
TCN1	-2.47323	0.0055	Down
TDRD10	1.68942	2.1e-05	Up
TEKT2	1.67827	0.0434	Up
TEPP	1.67453	0.000299	Up
TFF1	-2.34508	0.00532	Down
TFF2	-2.11652	0.0124	Down
TGM2	-1.51632	0.000501	Down
TMEM125	2.02366	9.66e-05	Up
TMEM130	2.38676	0.000225	Up
TMEM159	1.5831	0.000198	Up
TMEM176A	-1.51386	0.0104	Down
TMEM176B	-1.57247	0.00271	Down
TMEM213	2.42295	1.48e-05	Up
TMEM243	1.54753	0.000105	Up
TMEM246	-2.00052	0.002	Down
TMEM45A	-1.74524	0.00464	Down
TMEM52	1.5582	2.81e-05	Up
TMEM63C	3.244	5.5e-05	Up
TMPRSS2	1.87865	8.61e-05	Up
TMPRSS4	-1.73046	0.042	Down
TMTC1	-1.59036	0.000465	Down
TNFRSF10B	-1.51808	6.37e-05	Down
TNFSF15	1.75563	7.77e-06	Up
TNNI3	1.55997	0.0184	Up
TPI1P2	-1.54246	6.55e-05	Down
TPPP	1.66948	0.0152	Up
TRIL	1.59703	0.0145	Up
TRIM16L	-1.68516	6.74e-05	Down
TRIM29	-1.71549	0.0206	Down
TRIM31	-1.86596	0.00437	Down
TSKU	-1.58199	0.00263	Down
TSPAN1	-1.80693	0.0219	Down
TSPAN13	1.71622	0.000128	Up
TSPEAR-AS2	1.66059	0.00245	Up
TSPYL5	1.59753	0.000243	Up
TTC25	1.72114	0.00355	Up
TTR	2.07915	0.012	Up
TUBB3	-2.18124	0.0234	Down
UCK2	-1.91215	1.91e-05	Down
USP13	1.82205	2.31e-10	Up
VANGL2	1.54679	0.000557	Up
VEGFC	-1.52956	0.00898	Down
VEPH1	1.92159	0.00378	Up
VNN1	-1.59205	0.0391	Down
WBSCR27	1.74935	0.000317	Up
WDR66	1.86713	0.000136	Up
WNT3	1.5117	0.00733	Up
YBX2	1.86054	0.00124	Up
ZDHHC11	1.55925	0.00225	Up
ZMAT1	1.92333	4.21e-07	Up
ZNF117	1.57564	0.00221	Up
ZNF204P	1.59742	0.000456	Up
ZNF322	1.67296	2.07e-05	Up
ZNF486	1.91388	4.98e-06	Up
ZNF541	1.57037	0.000865	Up
ZNF626	1.65128	1.4e-06	Up
ZNF682	1.81394	2.61e-06	Up

## Sheet: Supp. Table S3
Table S3. miRNA-mRNA interctions predcted by miRComb
miRNA	mRNA	FC_miRNA	FC_mRNA	FDR	Score
hsa-miR-502-3p	MTHFD2	1.40725	-0.80323	1e-09	2.26069
hsa-miR-502-3p	LTF	1.40725	-1.40471	1.19854e-07	3.95356
hsa-miR-502-3p	PFKP	1.40725	-0.744841	2.10793e-07	2.09635
hsa-miR-30c-5p	GALNT14	0.419378	-0.907056	5.85438e-07	0.760799
hsa-miR-30c-5p	STEAP1	0.419378	-0.997121	6.07106e-07	0.836342
hsa-miR-532-3p	CPD	1.81716	-0.712394	7.24898e-07	2.58907
hsa-miR-502-3p	LDHA	1.40725	-0.590961	9.39055e-07	1.66326
hsa-miR-223-3p	BRAF	-0.733219	0.677572	1.35631e-06	0.993617
hsa-miR-6126	CLIC6	-0.327562	1.12887	1.92189e-06	0.739548
hsa-miR-30c-5p	KIAA0101	0.419378	-0.757749	3.04026e-06	0.635567
hsa-miR-532-5p	CPD	1.03553	-0.712394	3.19205e-06	1.47541
hsa-miR-532-3p	RAD51	1.81716	-0.66077	5.83469e-06	2.40145
hsa-miR-532-3p	DUSP4	1.81716	-0.872257	6.69566e-06	3.17006
hsa-miR-500a-3p	LTF	1.55319	-1.40471	1.17247e-05	4.36357
hsa-miR-502-3p	MUC4	1.40725	-0.729982	1.71498e-05	2.05453
hsa-miR-223-3p	PLCH1	-0.733219	0.616657	1.78843e-05	0.90429
hsa-miR-532-5p	ANGPTL4	1.03553	-1.14129	1.83395e-05	2.36368
hsa-miR-532-5p	CLDN10	1.03553	-0.802575	2.01844e-05	1.66218
hsa-miR-6126	FMO5	-0.327562	1.0122	2.56667e-05	0.663119
hsa-miR-660-5p	IER5L	0.758058	-0.585072	3.69067e-05	0.887037
hsa-miR-429	NLGN4X	0.940886	-0.59461	4.37523e-05	1.11892
hsa-miR-223-3p	PCP2	-0.733219	0.610127	7.00427e-05	0.894713
hsa-miR-532-5p	SLC2A1	1.03553	-1.06113	7.37477e-05	2.19765
hsa-miR-532-3p	SLCO4A1	1.81716	-1.08505	7.60262e-05	3.94343
hsa-miR-223-3p	TRIL	-0.733219	0.675387	8.51996e-05	0.990414
hsa-miR-652-3p	KIAA0101	1.08208	-0.757749	0.000129061	1.63989
hsa-miR-362-5p	CHI3L1	1.49332	-0.844101	0.000148498	2.52102
hsa-miR-340-5p	CCND2	1.69913	-0.604311	0.000155863	2.05361
hsa-miR-500a-3p	MUC4	1.55319	-0.729982	0.000186899	2.2676
hsa-miR-532-3p	SLC27A2	1.81716	-0.733289	0.000235745	2.66501
hsa-miR-532-5p	SLC7A11	1.03553	-0.999414	0.000241522	2.06984
hsa-miR-223-3p	ABCA4	-0.733219	1.12097	0.000254471	1.64384
hsa-miR-340-5p	VEGFC	1.69913	-0.613118	0.000314597	2.08354
hsa-miR-362-5p	CKMT1A	1.49332	-1.06434	0.000319172	3.17881
hsa-miR-500a-3p	TCN1	1.55319	-1.3064	0.000375965	4.05816
hsa-miR-652-3p	S100P	1.08208	-1.75902	0.00043659	3.8068
hsa-miR-223-3p	TDRD10	-0.733219	0.756528	0.00052019	1.1094
hsa-miR-660-5p	ADM	0.758058	-0.829648	0.000555502	1.25784
hsa-miR-652-3p	MUC4	1.08208	-0.729982	0.000616164	1.57979
hsa-miR-30e-5p	SOCS3	0.46807	-0.625308	0.000619255	0.585376
hsa-miR-223-3p	EFNA1	-0.733219	0.834396	0.000642171	1.22359
hsa-miR-30c-5p	DDIT4	0.419378	-1.14483	0.000667967	0.960235
hsa-miR-362-3p	MTHFD2	1.7179	-0.80323	0.000774322	2.75974
hsa-miR-502-3p	TCN1	1.40725	-1.3064	0.000934226	3.67685
hsa-miR-362-3p	HPR	1.7179	-2.21697	0.000992474	7.61707
hsa-miR-532-5p	ADM	1.03553	-0.829648	0.00123144	1.71825
hsa-miR-30c-5p	CYP24A1	0.419378	-1.03252	0.00123144	0.866034
hsa-miR-429	KYNU	0.940886	-0.761843	0.0013772	1.43362
hsa-miR-98-5p	CDK6	0.418067	-0.644194	0.0015947	0.538632
hsa-miR-224-5p	GZMA	1.50316	-0.645517	0.00173024	1.94063
hsa-miR-30c-5p	PITX1	0.419378	-0.865509	0.00173174	0.725951
hsa-miR-223-3p	MESP1	-0.733219	0.847553	0.00174287	1.24288
hsa-miR-362-5p	RNF183	1.49332	-0.855424	0.00176707	2.55484
hsa-miR-30c-5p	SPRR2C	0.419378	-0.682127	0.00266679	0.572138
hsa-miR-30c-5p	LDHA	0.419378	-0.590961	0.00328702	0.495672
hsa-miR-502-3p	FAM20A	1.40725	-0.621461	0.00349769	1.7491
hsa-miR-30e-5p	STEAP1	0.46807	-0.997121	0.00429349	0.933444
hsa-miR-224-5p	CYP24A1	1.50316	-1.03252	0.0043707	3.10409
hsa-miR-660-5p	HP	0.758058	-2.07393	0.00455181	3.14432
hsa-miR-590-5p	CDK6	1.24687	-0.644194	0.0052402	1.60645
hsa-miR-223-3p	MLLT4	-0.733219	0.644885	0.00665748	0.945684
hsa-miR-30c-5p	SLC7A11	0.419378	-0.999414	0.00743183	0.838265
hsa-miR-340-5p	F3	1.69913	-1.12599	0.00973831	3.82643
hsa-miR-6126	DPP4	-0.327562	0.947801	0.0100379	0.620926
hsa-miR-660-5p	SLCO4A1	0.758058	-1.08505	0.0105093	1.64507
hsa-miR-590-5p	TNFRSF10B	1.24687	-0.602251	0.0108942	1.50186
hsa-miR-500a-3p	ADM	1.55319	-0.829648	0.0110049	2.5772
hsa-miR-3651	USP13	-0.439474	0.865566	0.0111107	0.760787
hsa-miR-660-5p	SAA1	0.758058	-1.40303	0.0133421	2.12715
hsa-miR-362-3p	LTF	1.7179	-1.40471	0.0143302	4.82632
hsa-miR-660-5p	IL20RB	0.758058	-0.717319	0.014519	1.08754
hsa-miR-30e-5p	SLCO4A1	0.46807	-1.08505	0.0153376	1.01576
hsa-miR-532-5p	RPL22L1	1.03553	-0.694883	0.0213382	1.43914
hsa-miR-500a-3p	MYEOV	1.55319	-0.794571	0.0214879	2.46824
hsa-miR-362-5p	ANGPTL4	1.49332	-1.14129	0.0239854	3.40863
hsa-miR-502-3p	OLFM4	1.40725	-1.44074	0.0283256	4.05495
hsa-miR-30e-5p	DDIT4	0.46807	-1.14483	0.0308847	1.07172
hsa-miR-224-5p	SLC7A1	1.50316	-0.785877	0.0311518	2.3626
hsa-miR-500a-3p	OLFM4	1.55319	-1.44074	0.0314025	4.47547
hsa-miR-532-5p	TSPAN1	1.03553	-0.853538	0.0346109	1.76772
hsa-miR-340-5p	SOCS3	1.69913	-0.625308	0.0362107	2.12496
hsa-miR-362-3p	TGM2	1.7179	-0.600576	0.0423899	2.06346
hsa-miR-502-3p	ADM	1.40725	-0.829648	0.0567973	2.33504
hsa-miR-500a-3p	KLK8	1.55319	-0.88204	0.057558	2.73995
hsa-miR-98-5p	MUC4	0.418067	-0.729982	0.0680466	0.610362
hsa-miR-429	SCD	0.940886	-0.616734	0.0874214	1.16055
hsa-miR-532-5p	PKP2	1.03553	-0.839624	0.0896791	1.73891
hsa-miR-502-3p	STAB1	1.40725	-0.61701	0.0923979	1.73657
hsa-miR-98-5p	RB1	0.418067	-0.657568	0.0980509	0.549815
hsa-miR-30c-5p	TMEM45A	0.419378	-0.803429	0.0999506	0.673882
hsa-miR-224-5p	VEGFC	1.50316	-0.613118	0.103375	1.84323
hsa-miR-532-5p	SLC27A2	1.03553	-0.733289	0.108813	1.51868
hsa-miR-664a-3p	PLP2	1.20581	-0.70514	0.109216	1.70054
hsa-miR-98-5p	DUSP4	0.418067	-0.872257	0.110392	0.729323
hsa-miR-30e-5p	SLC7A11	0.46807	-0.999414	0.116046	0.935591
hsa-miR-532-5p	KLK8	1.03553	-0.88204	0.121672	1.82675
hsa-miR-30e-5p	SPRR2C	0.46807	-0.682127	0.124333	0.638566
hsa-miR-660-5p	TGM2	0.758058	-0.600576	0.141074	0.910543
hsa-miR-98-5p	CCND2	0.418067	-0.604311	0.15417	0.505285
hsa-miR-429	SULF2	0.940886	-0.719767	0.154662	1.35444
hsa-miR-30c-5p	SLC35C1	0.419378	-0.60051	0.159488	0.503682
hsa-miR-98-5p	S100A8	0.418067	-1.10533	0.160212	0.924199
hsa-miR-98-5p	SERPINB9	0.418067	-0.66236	0.168495	0.553821
hsa-miR-223-3p	CACNB4	-0.733219	0.59484	0.201257	0.872296
hsa-miR-362-3p	TSPAN1	1.7179	-0.853538	0.208309	2.93259
hsa-miR-223-3p	HLF	-0.733219	0.758621	0.210302	1.11247
hsa-miR-340-5p	CPD	1.69913	-0.712394	0.210779	2.42091
hsa-miR-30e-5p	CYP24A1	0.46807	-1.03252	0.224345	0.966584
hsa-miR-30e-5p	FST	0.46807	-0.644087	0.245107	0.602955
hsa-miR-98-5p	ADM	0.418067	-0.829648	0.245403	0.693696
hsa-miR-652-3p	TFF1	1.08208	-1.22964	0.264258	2.66113
hsa-miR-500a-3p	CDK6	1.55319	-0.644194	0.265719	2.00111
hsa-miR-224-5p	KRT6A	1.50316	-1.8269	0.285432	5.49224
hsa-miR-98-5p	SCD	0.418067	-0.616734	0.294795	0.515672
hsa-miR-362-5p	DKK1	1.49332	-0.782272	0.308262	2.33636
hsa-miR-98-5p	OLFM4	0.418067	-1.44074	0.315587	1.20465
hsa-miR-30e-5p	FUT2	0.46807	-0.800675	0.335186	0.749543
hsa-miR-429	CDCA2	0.940886	-0.592047	0.349547	1.1141
hsa-miR-223-3p	ATP6V0A4	-0.733219	0.774794	0.351784	1.13619
hsa-miR-532-3p	KLK8	1.81716	-0.88204	0.387867	3.20562
hsa-miR-502-3p	CYP2C9	1.40725	-0.839948	0.417248	2.36403
hsa-miR-98-5p	AKR1B10	0.418067	-1.76923	0.418466	1.47932
hsa-miR-30e-5p	SLC35C1	0.46807	-0.60051	0.425926	0.562161
hsa-miR-660-5p	TSPAN1	0.758058	-0.853538	0.440641	1.29406
hsa-miR-362-5p	TRIM29	1.49332	-0.778623	0.446039	2.32547
hsa-miR-98-5p	SULF2	0.418067	-0.719767	0.448374	0.601821
hsa-miR-30e-5p	TRIM31	0.46807	-0.899919	0.454656	0.842449
hsa-miR-502-3p	PTGS2	1.40725	-0.748668	0.459833	2.10712
hsa-miR-362-3p	NNMT	1.7179	-0.805673	0.469533	2.76813
hsa-miR-502-3p	CDK6	1.40725	-0.644194	0.481254	1.81308
hsa-miR-224-5p	COL7A1	1.50316	-0.615846	0.490337	1.85143
hsa-miR-30e-5p	PITX1	0.46807	-0.865509	0.598209	0.810237
hsa-miR-340-5p	CYP24A1	1.69913	-1.03252	0.634927	3.50879
hsa-miR-224-5p	FHL2	1.50316	-0.736439	0.659696	2.21397
hsa-miR-340-5p	SULF2	1.69913	-0.719767	0.703369	2.44596
hsa-miR-223-3p	PLCE1	-0.733219	0.684911	0.711197	1.00438
hsa-miR-224-5p	LY6D	1.50316	-1.66083	0.731387	4.99297
hsa-miR-30c-5p	SOCS3	0.419378	-0.625308	0.745835	0.524481
hsa-miR-224-5p	TMEM45A	1.50316	-0.803429	0.798221	2.41537
hsa-miR-652-3p	EEF2	1.08208	-0.604199	0.816542	1.30758
hsa-miR-98-5p	LOXL4	0.418067	-0.829355	0.904048	0.693451
hsa-miR-30e-5p	TCN1	0.46807	-1.3064	0.997	1.22297
hsa-miR-532-5p	CYP2C9	1.03553	-0.839948	1	1.73958
hsa-miR-30e-5p	LDHA	0.46807	-0.590961	1	0.553221
hsa-miR-224-5p	EEF2	1.50316	-0.604199	1	1.81642
hsa-miR-30c-5p	CHI3L1	0.419378	-0.844101	1	0.707995
hsa-miR-532-3p	KCNE3	1.81716	-0.764044	1	2.77678
hsa-miR-30e-5p	KIAA0101	0.46807	-0.757749	1	0.709359
hsa-miR-340-5p	FHL2	1.69913	-0.736439	1	2.50262

## Sheet: Supp. Table S4
Table S4. Characteristics of patients and tumors included in the microarray
Parameter	Exon 18 n= 0	Exon 19 n= 27	Exon 20 n= 2	Exon 21 n= 23	P Values1
Age (years)					0.3926
< 65	0	17	1	11
≥ 65	0	10	1	12
Gender					0.563
Males	0	9	2	10
Females	0	18	0	13
Smoking status					0.1495
Never	0	19	0	11
Ever	0	8	1	12
Cumulative smoking					0.6507
Pack-years < 40	0	25	2	20
Pack-years ≥ 40	0	2	0	3
Size					0.3947
< 30	0	16	1	10
≥ 30	0	11	1	13
Tumor differentiation					1
Well	0	19	1	17
Moderate-poor	0	8	1	6
Pathological stage					1
I	0	17	1	15
II - IV	0	10	1	8
1The significance of the difference between two major types of EGFR mutations (exon 19 mutation and exon 21 mutation).
